# Supplementary material for: Single-sample image-fusion upsampling of fluorescence lifetime images
Source: Sci Adv. 2024 May 23;10(21):eadn0139. doi: 10.1126/sciadv.adn0139 (PMC11114222; doi:10.1126/sciadv.adn0139)
Supplement: Supplementary file 2 — Movie S1 [file sciadv.adn0139_movie_s1.zip]

Archive with 1 entries (1 files):
- adn0139_movie_s1.mp4
